# Supplementary material for: Recovery of Potential Starter Cultures and Probiotics from Fermented Sorghum (Ting) Slurries
Source: Microorganisms. 2023 Mar 9;11(3):715. doi: 10.3390/microorganisms11030715 (PMC10054160; doi:10.3390/microorganisms11030715)
Supplement: Supplementary file 1 [file microorganisms-11-00715-s001.zip]

Archive with 1 entries (1 files):
- microorganisms-2177454-supplementary.pdf
